# Supplementary material for: Effect of High-Voltage Additives on Formation of Solid Electrolyte Interphases in Lithium-Ion Batteries
Source: Materials (Basel). 2022 May 20;15(10):3662. doi: 10.3390/ma15103662 (PMC9144735; doi:10.3390/ma15103662)
Supplement: Supplementary file 1 [file materials-15-03662-s001.zip]

Archive with 1 entries (1 files):
- materials-1658069-supplementary.pdf
